# Supplementary material for: Monoclonal Antibody-Based Immunosensor for the Electrochemical Detection of Chlortoluron Herbicide in Groundwaters
Source: Biosensors (Basel). 2021 Dec 13;11(12):513. doi: 10.3390/bios11120513 (PMC8699797; doi:10.3390/bios11120513)
Supplement: Supplementary file 1 [file biosensors-11-00513-s001.zip]

Archive with 1 entries (1 files):
- biosensors-1478526-supplementary.pdf
